# Supplementary material for: Neuroimmune related pathway may involve in neuropathic pain after brachial plexus injury: a clinical and experimental discovery
Source: Open Life Sci. 2026 May 11;21(1):20262001. doi: 10.1515/biol-2026-2001 (PMC13157261; doi:10.1515/biol-2026-2001)
Supplement: Supplementary file 3 — Supplementary Material [file j_biol-2026-2001_suppl_003.zip]

Archive with 1 entries (1 files):
- j_biol-2026-2001_suppl_003.tif
